# Supplementary material for: Quassinoids from Twigs of Harrisonia perforata (Blanco) Merr and Their Anti-Parkinson’s Disease Effect
Source: Int J Mol Sci. 2023 Nov 11;24(22):16196. doi: 10.3390/ijms242216196 (PMC10671724; doi:10.3390/ijms242216196)
Supplement: Supplementary file 1 [file ijms-24-16196-s001.zip]

Archive with 1 entries (1 files):
- supporting information-1019.pdf
